# Supplementary material for: Genome-Wide H3K4me3 Analysis in Angus Cattle with Divergent Tenderness
Source: PLoS One. 2015 Jun 18;10(6):e0115358. doi: 10.1371/journal.pone.0115358 (PMC4473007; doi:10.1371/journal.pone.0115358)
Supplement: S1 Table — (XLS) [file pone.0115358.s003.xls]

## Sheet: Sheet0
Pathways that genes enriched with H3K4me3 involed in tender group
ID	Molecules in Network	Score	Focus Molecules	Top Functions
1	ALOX12B,BDNF,DNMT3A,DNMT3B,Dynamin,EFNA5,ERK,F Actin,FLNA,FSCN1,HIP1R,HOXA3,HOXA4,HOXA5,HYAL2,KIF23,KLF10,MBD3 (includes EG:17192),mir-145,MSN,MST4,MYOC,NAPA,PHC1,PTK2B (includes EG:19229),PTPN9,Rock,SFRP2,SH2D3C,SPRY2,TMSB10/TMSB4X,TNIP2,VAV,WWOX,YAF2	36	30	Connective Tissue Development and Function, Skeletal and Muscular System Development and Function, Tissue Development
2	Alpha catenin,C1qtnf3,CDCA7L,CDH3,Cg,CNKSR1,COL6A1,COL6A2,CTSD,EFEMP1,estrogen receptor,FAM198B,FGF13,FGL2,HEYL,IMPDH2,IQSEC1,LEF1,LGALS3BP,MAOA,MMP2,MMP14,MMP23B,NRBP2,PCDH10,PCDH19,PDGFD,PDYN,PI3K (complex),PPIC,RAB38,Ras homolog,SGK3,SMN1/SMN2,SRC	34	29	Genetic Disorder, Skeletal and Muscular Disorders, Connective Tissue Disorders
3	ADRA2A,AGK,CRHR1,EDNRA,ERK1/2,FGF1,FGF18,FGF20,FGFR4,FXN,G protein alphai,G-protein beta,GAD,GDNF,GFRA1,GNAQ,ITGB3,L-type Calcium Channel,MAP2K2,NPNT,PEA15,PLD1,PTN,RABGEF1,Rap1,RAPGEF1,Ras,RASGRP1,RASGRP2,RASGRP4,RIN1,RIN2,SH3BP2,VEGFB,VRK2	32	28	Cellular Growth and Proliferation, Cell Morphology, Cellular Assembly and Organization
4	CARD10,caspase,Collagen type IV,CSPG4,DOK2,DOK3,FOXF1,HCK,HIP1 (includes EG:176224),HLA-DMB,HOMER2,IKK (complex),IL10RA,ITPR,JINK1/2,NADPH oxidase,NCF2,NFkB (complex),NOD2,PLAT,Pro-inflammatory Cytokine,PTK2 (includes EG:14083),RBCK1,RIPK2,SLC11A2,SLC37A4,SMPD1,SMPD2,TBXA2R,TIFA,TNFAIP8,TPMT,TRAF7,TRIM38,YES1	30	27	Cell Signaling, Lipid Metabolism, Molecular Transport
5	Akt,Ampa Receptor,APLNR,C1QBP,CAPN2,Collagen Alpha1,DLC1,EDNRB,EPOR,Focal adhesion kinase,FST,HTRA1,IGFBP7,KIT,Laminin,LETM1,MCAM,MERTK,MITF,MSTN,MTM1,NLGN1,p70 S6k,p85 (pik3r),PDGF BB,PDGFRB,PGF,PIK3C2B,PIK3CB,RAC1,SEMA3B,SMPD3,STK3,TNK2,TRIO	30	27	Carbohydrate Metabolism, Lipid Metabolism, Small Molecule Biochemistry
6	ADAR,Ap2 alpha,BCL2,BCR,BUB1B,CASP6,CCNB1,CD72,CD274,CDK1,CTSL1,CUL1,CUL7,Cyclin A,DAB2,DOCK8,ESPL1,FBXO5,GSN,hemoglobin,IgG1,Igg3,IgG,Igm,IKBKE,MYB,PLEKHA2,PLK4,PLS3,PPP1CA,PPP1R15A,PPP2CB,PTGDS,RAB7A,SKP2 (includes EG:27401)	30	27	Cell Cycle, Cell Death, Cellular Growth and Proliferation
7	ARID5A,ATOH1,CBS,CXCL14,E2f,ELOVL5,F2R,FADS1,FOXC2,FZD9,Gamma tubulin,GDF11,GPAM,HDL-cholesterol,Histone h4,ID1,LAMB3,Notch,PEPD,PLAGL1,PPARG,PSEN2,RNA polymerase II,SDC1 (includes EG:20969),Secretase gamma,SLC25A1,SMO,SORBS1,STAB1,TUBB2A,Ubiquitin,URI1,UXT,WDR76,ZNF365	30	27	Cancer, Lipid Metabolism, Molecular Transport
8	26s Proteasome,Alp,C1orf96,CARM1,CDK14,CEBPA,CMBL,CREBBP,FILIP1L,FSH,GFI1,GGH,GLI1,hCG,Histone h3,IFITM3,IMPA2,INHBB,JARID2,Lh,MAN1C1,mir-143,MYCN,NIPAL2,NOG,PAPSS2,PDXK,RFNG,SECTM1,Sos,SRD5A1,TK1,TP53I11,VCAN,Vegf	30	27	Embryonic Development, Organ Development, Organismal Development
9	APP,ATP6V1E1,BST2,CH25H,CMPK2,Cytochrome c,EIF5A2,Fcer1,FMR1,HLA-A,IFI27,IFN alpha/beta,IFN Beta,Ige,IL12 (complex),IL12 (family),IL28RA,Immunoglobulin,Interferon alpha,ITM2C,LDHB,LIMK1,MAN2A1,MT3,MX1,NENF,NPR2 (includes EG:116564),PAK1,PIGA,Pkc(s),Rac,RUNX3,SARM1 (includes EG:23098),TICAM1,TYRO3	24	24	Cell Morphology, Cellular Assembly and Organization, Cellular Development
10	Ap1,AVPR1A,CCDC80,CD3,CD52,CD200,CLU,Collagen type I,CTGF,GRAP2,GRIA3,Gsk3,HERC5,HOXD10,IL7,Jnk,LRP,Mapk,MARCKSL1,MHC Class II (complex),MKX,Nfat (family),OXTR,Pka,REN,SELPLG,SEPN1,SERPINB9,ST8SIA2,STAT5a/b,TCF7L2,TCR,THBD,THY1,TWIST1	23	23	Connective Tissue Development and Function, Tissue Morphology, Cell-mediated Immune Response
11	ABCG1,ADORA2B,Alpha Actinin,ARHGDIB,ARL4C,C1q,Calcineurin protein(s),Cpla2,Creb,DUOX2,DUOXA2,ENO2,FSTL3,GNAI1,Iga,IgG2a,IgG2b,LDL,LIMS3L,MYH2,MYOZ2,P38 MAPK,PDLIM2,PECAM1,PLA2G4A,POLA1,PON1,Ppp2c,PRKCA,PYCARD,RPS6KA5,SLC6A4,Smad2/3,Tgf beta,THBS1	21	22	Organismal Injury and Abnormalities, Cardiovascular System Development and Function, Tissue Morphology
12	AMPD3,ANXA2,BGN,BRP44L,CASP1,CASP4,CDO1,CEBPG,CHSY3,COTL1,HMGB1P1,IL37,JAG1,KLK10,LAMA3,LAMB3,LGALS3BP,MEOX1,NLRP3,P2RX1,P2RX2,P2RX3,P2RX5,P2RX6,PLA2G3,PTGDR,RBPMS,RETN,RIPK2,RNF149,SERPINB1,SERPINB8,SERPINB9,STAC,TNF	15	18	Organismal Injury and Abnormalities, Protein Synthesis, Cell-To-Cell Signaling and Interaction
13	ARL6IP6,ASB1,BMI1,BNIP3,C16orf87,CRADD,E2F1,EIF4E,EIF4EBP1,EIF4G1,GPS1,GPS2,HIST1H2AC,HOXB9,NEDD8,PAPD7,Pdgf (complex),PHF1,PPM1H,PPP2R3A,PPP5C,PRPS1,RPA3,RPTOR,SERTAD1,ST18,STAM,TMCC2,TMED8,TP53BP2,TUSC3,USP46,YIPF4,ZFP36,ZNF692	14	17	Cell Morphology, Gene Expression, RNA Post-Transcriptional Modification
14	ACTR3,APPL1,AR,BCL9L,CDH6,CDH8,CENPM,CHTF18,CLDN2,CTNNB1,CTNNBIP1,CTSO,CYB5A,CYP4V2,DDN,DIAPH3,EFS,EMX2,GLUL,GPR137B,HNF1A,HSD17B2,KLK2,LIPA,MYL3,NPHS1,NPHS2,OAT,PI3K p85,PLCG1,PLS3,RAB37,SLIT2,TBX20,TMPRSS2	13	16	Organ Morphology, Renal and Urological System Development and Function, Renal and Urological Disease
15	ASF1A,ASS1,BATF2,C15orf42,CABIN1,CCNA2,EVL,FGL2,GALK1,GBP4,GBP7,HIRA,HRH1,IFNG (includes EG:15978),IL5,IL17RB,KCTD7,LFNG,LTC4S,M6PR,NAV2,NDUFV3,PDE4A,PMPCA,Rbpms,SAMHD1,SHH,SREBF1,SUFU,TNFRSF6B,UBASH3A,UBN1,ULK3,VIPR2,YLPM1	13	16	Genetic Disorder, Immunological Disease, Antigen Presentation
16	AHR,ALDH2,ARRDC1,CBR3,CCND1,CDC25B,CDKN2C,CDKN2D,CEP55,CPNE3,E2F8,FGFR1,FZD7,GPC6,GTF3C4,HJURP,HSPA2,KEAP1,MAGI2,MYL2,OLFML1,PDCD4,PDCD6IP,PHGDH,PIKFYVE,PITPNM1,RCN2 (includes EG:26611),RGS2 (includes EG:19735),RHOA,RUVBL2,SEMA3F,SPC25 (includes EG:100144563),TK1,TSG101,ZNF462	11	15	Cell Cycle, Cell Morphology, Infectious Disease
17	ALAS1,ATP10D,C16orf48,CBX4,COL6A3,CYP27A1,CYP2B6,Cyp2b13/Cyp2b9,Cyp2c29 (includes others),CYP2F1,CYP7B1,FECH,GFER,GFPT2,GLYR1,HIST1H4A (includes others),ISLR,KLF6,KLF10,LIMK1,mir-145,MYC,MYCBP2,NR1I3,NUDC,PARP10,PDGF BB,PRDM5,RPA2,SFXN1,SLCO1A2,SNRNP48,TCEANC,UGT1A3,ZNF217	11	15	Lipid Metabolism, Small Molecule Biochemistry, Endocrine System Development and Function
18	ACAA2,AFAP1L2,ANKRD40,CD300LF,COL17A1,DERL1,DNAJA4,DUOX1,EDEM1,ENTPD1,FGB (includes EG:110135),FGG,HERPUD1,HLF,IL8,LIF,MAGED1,mir-146,MMP9,PAQR9,PC,PGS1,PIN4 (includes EG:43044),PKIG,PLIN5,PPARA,PRL,RABAC1,SCD,SEL1L,SELENBP1,SPTLC1,SPTLC2,SSR3,XBP1 (includes EG:140614)	11	15	Lipid Metabolism, Molecular Transport, Small Molecule Biochemistry
19	AGTR1,AP3M2,ATOH7,B3GALNT1,BARHL2,C11orf82,C7orf57,CACNA1B,CAMKV,CDK4,DNAH3,DNAJA2,FKBP3,HOXA10,KCNAB1,KCTD8,LHX1,LPCAT1,LRCH4,NME1 (includes EG:18102),NSUN2,POU4F2,RBM38,Rnr,RPS8,RPS15,RPS17/RPS17L,RPS4X,RUFY3,SERTAD1,SLBP,SLC32A1,SLC47A1,STXBP5,TP53 (includes EG:22059)	11	15	DNA Replication, Recombination, and Repair, Nucleic Acid Metabolism, Small Molecule Biochemistry
20	ACTN4,AKR7A2,ALDOC,ATP2A2,BCL11B,DUSP6,FOLR1,FOXP1,GRIK2,HTT,Kcnip2,MFAP4,MICALL2,MYL1,NGEF,PAPOLB,PDE1B,PIP4K2C,PLXND1,Pmca,POU3F1,PPP1R1B,PRM2 (includes EG:19119),SERPING1,SLC35G1,SLC3A2,SLC7A5,STIM1,SUZ12,T,TNP1,TPI1,UCHL3,VAMP3,WDFY1	10	14	Genetic Disorder, Neurological Disease, Skeletal and Muscular Disorders
21	ABCC8,Agtr1b,ARAF,ARFGEF1,GIPR,GPER,HDAC4,HDAC7,Hedgehog,ITGAX,KANK1,KIF21A,LAMP3,LRFN4,MAPK1,MARK2,MARK3,MRVI1,OASL,PAQR6,PPFIA1,PPP1R12A,PRKG1,Proinsulin,PTGER3,SCG5,SHANK2,SOX18,SPOCK1,TMEM158,TREM1,TRIM25,VCAM1,YRDC,YWHAG	10	14	Organismal Injury and Abnormalities, Skeletal and Muscular Disorders, Metabolic Disease
22	ACOX1,ADAMTS1,AIG1,AKR1B1,ATP1A2,BAG6,CDKN1A,DGKE,DYRK2,DYRK1A,EPM2A,FAM50A,FKBP1A,GPR37,IMPACT,KDR,LBR (includes EG:368360),LHPP,LNX1,MAP1LC3A,MAP1LC3B,MAP2K2,MIR17HG,MTF1 (includes EG:17764),MYOF,NHLRC1,NUMB,NUPR1,PRPF19,PSEN1,ROBO4,SLC37A4,TGFBR2,TMC8,UBE3A	10	14	Cellular Assembly and Organization, Cell Morphology, Cellular Function and Maintenance
23	BARD1,CALML4,CARS,CCNE2,CDK2AP2,CLTC,CSTF1,CUL5,DISP2,F11R,FHL1 (includes EG:14199),FIGNL1,HNF4A,IFI30,MBD1,MGMT,MOCOS,MOS,MST1 (includes EG:15235),NAA30,NEDD8,NEK2,PEG10,PERP,PROM1,PTPRA,PTPRM,RPS6KA2,RRM2B,SLCO3A1,TOM1L2,TP53 (includes EG:22059),TP53BP2,UCHL1,UCHL3	9	13	Cell Morphology, Cellular Compromise, DNA Replication, Recombination, and Repair
24	BTC,BTG2,Ccnb1/Gm5593,CCNE2,CD82,CDC20,CDC25C,CDT1,CENPF,CHST10,CMAS,CRADD,EHF,ERBB2,GMPS,GNGT2,MAPK7,MEF2C,MFAP1,MFAP2,NCOA6,NDC80,NRL,PORCN,RB1,RGS19,RRM2,SPARCL1,SPC24 (includes EG:147841),SRPK3,THSD1,TOP2A,VANGL1,ZNF335,ZWINT	9	13	Cell Cycle, DNA Replication, Recombination, and Repair, Skeletal and Muscular System Development and Function
25	ABCC1,AGTRAP,ARSJ,ASB13,ATG12 (includes EG:361321),Calmodulin,CAMLG,CDKN1B,Cyclin D,DCLK1,FADD,FHL1 (includes EG:14199),HNMT,HNRNPA2B1,IL6,IL17RC,MAML2,MAP9,MEIS2,NOTCH1,NR2F1,OPCML,PSMB8,RCHY1,RORB,S1PR3,SHISA5,ST8SIA4,TBL1X,TCEAL1,TIAM2,TP73,TRAFD1,UNC5B,WWOX	9	13	Cell Death, Cellular Function and Maintenance, Cellular Movement
