# Supplementary material for: Genome-Wide H3K4me3 Analysis in Angus Cattle with Divergent Tenderness
Source: PLoS One. 2015 Jun 18;10(6):e0115358. doi: 10.1371/journal.pone.0115358 (PMC4473007; doi:10.1371/journal.pone.0115358)
Supplement: S2 Table — (XLS) [file pone.0115358.s004.xls]

## Sheet: Sheet0
Pathways that genes enriched with H3K4me3 involed in tough group
ID	Molecules in Network	Score	Focus Molecules	Top Functions
1	ALOX12,ALPL,ATP1B3,CAMK2G,CBX5,CUL1,DUSP5,E2f,ECE1,EPHA7,EPSTI1,FOXD3,G0S2,GPX4,hCG,KLF1,LGALS9,LSP1 (includes EG:16985),MAP2K6,NFkB (complex),NFKBIE,OXTR,PARK2,Pka,PP2A,RRM2,SDHB,SFRP4,TFDP1,TFPI2,TGM2,TRAF5,TRIM24,TUBB2A,UBA7	42	30	Cell Death, Lipid Metabolism, Small Molecule Biochemistry
2	26s Proteasome,ACSL3,AGT,ALDH1A1,ARHGEF3,B4GALNT1,C1QTNF5,CA11,CLPTM1L,Collagen(s),CRABP2,CYP1A1,DSTN,EFNA3,ERK,FLT3LG,GCLM,GSTM3,HSD17B10,IgG,Igm,LGALS7/LGALS7B,LIPG,LTBP3,MGST1,MUC1,NFE2L2,Nr1h,PLCB3,PLTP,POLH,PPL,PRPF4B,Sos,TNNI3	38	28	Cellular Compromise, Drug Metabolism, Lipid Metabolism
3	Alp,ATG12 (includes EG:361321),CD83,ERK1/2,F2RL1,FGF23,FURIN,GABBR1,GAS7,IFIH1,IFN alpha/beta,IFN Beta,IL10RB,IL12 (complex),IL18RAP,Immunoglobulin,Interferon alpha,IRF2,IRF1 (includes EG:16362),JAK,KAT2A,LY6E,MHC Class II (complex),MX2,NPPC,PPP1R1B,RSAD2,SEPT4,SH3GLB2,SLPI,TACC2,TADA2A,TNFSF10,UNC119,VIPR1	34	26	Cellular Development, Hematopoiesis, Genetic Disorder
4	Calcineurin protein(s),CD80 (includes EG:12519),DAB2IP,DNM1,EMD,FKBP8,FSH,GATA6,Hsp90,Ige,IGFBP4,IKK (complex),ITGB5,JAM2,Jnk,KDR,KLC1,Lh,MAP3K14,MAPT,NFATC1,P38 MAPK,P4HA2,PACRG,Pkc(s),Rac,RNASEL,SCUBE3,SH3RF1,TCR,Ubiquitin,VANGL2,VDR,Vegf,ZIC3	26	22	Neurological Disease, Embryonic Development, Organ Development
5	ACADVL,ARL4A,BAZ2A,CDC20,Creb,CREBBP,Cyclin A,DECR1,ECI1,ERMAP,estrogen receptor,F11R,FOXN3,GABPB2,H2-M2,Hdac,Histone h3,Histone h4,HOXA10,Hsp70,HTATSF1,IGDCC3,INSR,mediator,MMP17,MSK1/2,MYH1,OSGIN1,PADI3,PHF1,RNA polymerase II,SIX3,STAT5B,THRAP3,ZNF268	19	18	Energy Production, Lipid Metabolism, Small Molecule Biochemistry
6	Akt,ANGPT1,Ap1,BCR,CD3,CDKN1C,CELF1,Collagen type I,Collagen type IV,ELN,FAIM,FOSL1,GFAP,GRB2,Growth hormone,Gsk3,IGF1,LDL,LRPAP1,MAP2K1/2,Mapk,MBP,Mek,MME,p85 (pik3r),PDGF BB,PI3K (complex),PRKCD,RAC1,Ras,Shc,SLC12A2,SLC1A1,STAT5a/b,STK39	17	17	Cellular Movement, Connective Tissue Development and Function, Cellular Assembly and Organization
7	AP3S1,ARF6,CCND1,CCT5,CD34,CD2BP2,CDC23,CDKN2D,EEF1A1,EXT2,GRASP,HADHA,HJURP,IGKC,IHH,IPO5,KCNN2,KDM5B,KIF11,KIF2C,LIMCH1,MTA3,NCAPH,PDE9A,PIR,POU2F1,RBMS3,RFC5,RIF1 (includes EG:295602),RNF170,SPTSSA,SYK,TGFBR2,THRA,XPO5	13	14	Organismal Injury and Abnormalities, Cell Death, Cancer
8	ARSI,BTNL2,CCRN4L,CDH13,CDKN1A,CST7,GATM,GSTM2,HPGD,Igha (includes EG:238447),IL4 (includes EG:16189),KCNK5,LFNG,LRRC8C,LRRC8D,MOB1B,MOB2 (includes EG:101513),NUAK1,NXF1,NXT1,NXT2,PTPMT1,RASGRP4,RORC,SERPINB1,SLAMF7,STK38L,TBX2,TNF,TP53I3,TPPP2,Trbv13-1,UBE2O,USP2,USP10	13	14	Cellular Development, Cellular Growth and Proliferation, Cellular Movement
9	AGXT2L1,ARPP21,BMPER,CACNA2D1,CBR1,CLIC6,CLOCK,DLG5,DMD,DNAJC5,EPHA8,GABRD,GNAO1,GNB5,GNG4,GNG7,Hamp/Hamp2,HTT,KCNJ12,KIF20A,MSI2,MYL1,MYT1L,N-type Calcium Channel,NDUFA3,PFKM,POU4F1,RGS9,SCHIP1,SEPP1,SGTA,SLC30A5,SP6,TMEM108,USP2	13	14	Genetic Disorder, Neurological Disease, Skeletal and Muscular Disorders
10	CAV1,CHKA,CNBP,DGCR14,DOCK1,EHD2,EP300,EPB42,FOXF1,HBZ,HGF,HSD17B14,IGLL1/IGLL5,IKZF1,ING5,IRX5,KRT6A,LHFPL2,MSC,MYC,MYO1B,MYO1C,PTCRA,PTRF,RPL15,SDPR,SERPINH1,SLC27A3,SOX18,TCF3,TTC5,UBE2C,VCAM1,Vla-4,VPREB1	13	14	Cell Cycle, Cellular Development, Respiratory System Development and Function
11	ACOT7,BMP6,CDV3,CENPA,CHD3,DLG4,DLGAP1,FANCC,FHL5,FRMD4B,Gm11808/Uba52,GRIN2D,Gstp1 (includes others),IBSP,KCNJ4,KCNJ10,KCNJ16,LIN7A,LIN7C,MTUS2,NNAT,POLH,PPP4R2,PRRT1,PSRC1,RAD51AP1,RSPO2,SFXN3,SPATA18,SYPL1,TOM1L1,TP53 (includes EG:22059),UNG,YBX2,YY1	13	14	Cellular Assembly and Organization, DNA Replication, Recombination, and Repair, Nucleic Acid Metabolism
12	ANKH,APAF1,AURKB,AVEN,BID,BMI1,BMP1,BTG2,BUB1 (includes EG:100307076),BUB3 (includes EG:12237),CDK2AP2,CHRD,CHST12,COL2A1 (includes EG:1280),Cyclin B,GAS1 (includes EG:14451),GDF15,HS3ST1,HSD17B4,LEF1,MAP1LC3A,MEG3,mir-324,miR-590-5p/miR-21-5p/miR-21,MOS,PTCH1,PTCH2,RAE1,SCN3B,SERPINE2,SMO,TINAGL1,TOB1,TP53 (includes EG:22059),TPM2	12	13	Cellular Assembly and Organization, Cancer, Neurological Disease
13	ABCG1,ACACA,ACLY,ARL4D,BOK,CES1,CETP,COL8A1,CREB5,CYP27A1,EGFR,ELOVL1,ELOVL6,FDPS,G6PD,GATA3,IGF2BP2,INSIG1,INSIG2,LDL-cholesterol,LDLR,LPIN1,MBTPS1,NPC2 (includes EG:10577),NRK,PIKFYVE,PLIN1,PON1,PPARG,Prl2c2 (includes others),PYGL,SCP2,STRA6,VAC14,ZNF217	10	12	Lipid Metabolism, Small Molecule Biochemistry, Vitamin and Mineral Metabolism
14	Actin,ADH1C,AKAP13,ARHGEF6,ARHGEF7,AS3MT,CKAP2,CORO2A,CPS1,ENC1,Fascin,GIT2,GIT1 (includes EG:216963),GNB2L1,GRB10,HABP4,IFT122,INPP5E,LIMA1,LIPE,LMO7,NCKIPSD,NR3C1,NSMAF,PALM2,PAM,PHLDA2,PLEC,PPP6R3,PRKCA,RABEP1,SAMD4A,TP53BP2,YWHAG,ZAK	10	12	Developmental Disorder, Genetic Disorder, Neurological Disease
15	ADIPOR2,APLP2,CCNB2,CD59 (includes EG:25407),CDKN3,CENPF,CLDN4,CPT2,CST6 (includes EG:1474),DERL1,DPT,ERBB2,ETV5,FBLN5,GRB10,GYG1,IGFBP6,JDP2,MATK,MED13,METAP1,miR-483-3p,miR-590-5p/miR-21-5p/miR-21,MKI67,MMP2,MMP11,NDUFV1,NET1 (includes EG:10276),NGLY1,NUBPL,PATZ1,PGR (includes EG:18667),RALGPS2,RNF4,WT1	10	12	Cancer, Reproductive System Disease, Renal and Urological Disease
16	ADAMTS5,AHR,AIM2 (includes EG:304987),APH1B,APOLD1,APRT,BTG2,CREB3L4,Crem,CSRNP1,ERRFI1,FGF7,GALNS,GNB2,HEBP1,HP,IL1B,LBP,MEST,MIDN,mir-146,MYL2,NAB2 (includes EG:100005680),NFIL3,NKIRAS1,NMT2,PDE4B,SAA2,SERPINB2,SERTAD1,SMAD4,SPATA20,THBS1,TIMP3,TIPARP	10	12	Tissue Morphology, Hematological System Development and Function, Inflammatory Response
17	ACO1,ANK2,APP,BACE2,CLSTN1,CPLX1,DCTN2,DLX4,DRD3,DYNC1H1,FGF5,GNG2,HBA1/HBA2,INA,KIF5B,L3MBTL1,LAP3,MAPK1,MAST3,NANOG,OLFML2A,PEBP1,RAB3D,RTN4,SLC18A2,SLC6A3,SNCA,SNCB,SYNGR3,Syntaxin,TGFB1I1,TPPP,TRIM14,UCHL1,ZFP42	9	11	Genetic Disorder, Neurological Disease, Cell-To-Cell Signaling and Interaction
18	ABCC2,ADH1C,AKR1C4,ALDOB,ANKS4B,AP1S2,AQP8,B3GNT3,C1QL3,CDHR2,COQ7,CRAT,DTD1,F11,FOLR1,GALE,GIMAP1,HNF1A,HNF4A,HNMT,ITIH3,KHDRBS3,MPP6 (includes EG:35343),MTMR11,NPC1L1 (includes EG:100329429),OGDH,PCBD1,PCK1 (includes EG:18534),SLC13A1,SLC26A11,SLC38A4,SLCO1B3,TMC6,TMOD2,UGT1A9 (includes others)	9	11	Lipid Metabolism, Molecular Transport, Small Molecule Biochemistry
19	Alpha catenin,ARHGDIB,ARHGEF15,CDH4,DIAPH1,EIF5A,EPHA3,ESR1,ESR2,FGFR1,FGFR3,FRMD3,GAD2,HOOK3,HSD17B3,IGFBP7,KLB,LPAR5,LTBP1,MSR1 (includes EG:20288),NEUROG2,OPRK1,PTGS2,RAB15,RBFOX2,RBM17,RHOA,RHOC,S1PR2,SH3GLB2,SOX3,TNFAIP6,Tropomyosin,USP19,VAV3	8	10	Cellular Movement, Cancer, Genetic Disorder
20	ALDH3A2,CALM1 (includes others),CBX2,CDKN2A,CTNNB1,CTNNBIP1,E2F1,EDIL3,EFNB2,LAPTM5,LECT2,LMX1B,MAGI2,mir-19,mir-25,mir-26,mir-103,mir-148,miR-103-3p/miR-103/miR-103a-3p (includes others),miR-19b-3p/miR-19b/miR-19a-3p,miR-26a-5p/miR-26b-5p,MMP23B,NDFIP2,NEDD4,PPARA,PTEN,PTPRK,QPCT,RAD51B,RAD51C,RAD51D,RPL36A/RPL36AP8,SERINC2,VAX2,ZNF512B	8	10	Genetic Disorder, Skeletal and Muscular Disorders, Developmental Disorder
21	alcohol dehydrogenase,caspase,CHCHD7,CNTFR,CPEB1,CRLF1,CYSLTR2,Cytochrome c,DYNLT3,ERAP2,EVL,EZH2,FEZ1,FGL2,FHOD3,GPNMB,HVCN1,IFNG (includes EG:15978),IL13,IL13RA1,IL17RB,LRFN5,PAX7,PDLIM2,PI3,PRSS23,RELA,RIN2,SATB1,SCGB3A1,SETD6,SKAP1,TIMP4,TRIM22,UBD	8	10	Infectious Disease, Gene Expression, Cellular Function and Maintenance
22	SP110,SP140/SP140L	1	1	Cardiovascular Disease, Gastrointestinal Disease, Genetic Disorder
23	EED,HOXC12	1	1	Cellular Development, Embryonic Development, Organismal Development
24	TXNDC11,XBP1 (includes EG:140614)	1	1	Cell Morphology, Cellular Assembly and Organization, Cellular Growth and Proliferation
25	FBL,RCC2	1	1	RNA Damage and Repair, RNA Post-Transcriptional Modification, Organismal Survival
