# Supplementary material for: Genome-Wide H3K4me3 Analysis in Angus Cattle with Divergent Tenderness
Source: PLoS One. 2015 Jun 18;10(6):e0115358. doi: 10.1371/journal.pone.0115358 (PMC4473007; doi:10.1371/journal.pone.0115358)
Supplement: S3 Table — (XLSX) [file pone.0115358.s005.xlsx]

## Sheet: Sheet1
Supplementary Table 1 Primers used in this experiment
Genes	Purpose	Primers	Sequence
CCT8	ChIP validation	F	GCCCAAGTCTGAGCGCAAGTTCA
		R	CCACGATATCAGCCAGGTGGGCA
SERPINA1	ChIP validation	F	GGAGCTCTCAGTTGCTGCTT
		R	TGGCAGGCAGATTCTTAACC
Tender-peak-182	Peak validation	F	GATGACACCCAACCTCCAAC
		R	AGCGACATGAATGGGTAAGC
Tender-peak-4377	Peak validation	F	TGAAGGCAGGACAGAGGAAG
		R	GTTGCTGGGTCAGCTGTTG
Tender-peak-6760	Peak validation	F	CCTGCAGGATAAAGTCAGTGC
		R	CGGTTATCCAGGGTTTCACT
